# Supplementary material for: Reduced mitochondrial respiration in T cells of patients with major depressive disorder
Source: iScience. 2021 Oct 16;24(11):103312. doi: 10.1016/j.isci.2021.103312 (PMC8571492; doi:10.1016/j.isci.2021.103312)
Supplement: Data S1. Individual patient data for Seahorse assay readouts, related to Figures 2 and S2 [file mmc2.xlsx]

## Sheet: SH mitoch resp parameters
	Sex	CD3 BR	CD3 ATP	CD3 SRC	CD3 CE%	CD14 BR	CD14 ATP	CD14 SRC	CD14 CE%
DENIM_BHC_065	F	31.1351	27.9	111.24	89.6112	34.4809	27.4	58.99	79.4726
DENIM_BHC_053	M	29.9468	28.6	150.57	95.4951	45.5612	36.34	99.66	79.7676
DENIM_BHC_028	F	48.4937	44.22	323.82	91.1967	65.0613	56.02	160.83	86.105
DENIM_BHC_027	M	85.8409	78.54	377.81	91.5001	46.2583	40.33	159.01	87.176
DENIM_BHC_038	M	32.6907	36.55	169.14	100	55.6859	52.9	155.54	94.994
DENIM_BHC_026	F	23.9496	26.21	110.7	100	18.0506	17.2	14.07	95.2859
DENIM_BHC_046	F	29.5433	29.5	143.45	99.8471	43.8103	39.91	54.61	91.1051
DENIM_BHC_077	M	19.0882	22.73	49.27	100	65.1344	52.09	182.75	79.9709
DENIM_BHC_024	F	59.8647	53.57	401.95	89.4797	47.984	43.12	99.49	89.8722
DENIM_BHC_045	F	8.51552	7.61	14.8	89.3698	26.0806	27.52	50.83	100
DENIM_BHC_022	F	22.3059	20	151.5	89.6524	29.1362	22.59	63.4	77.5229
DENIM_BHC_050	M	18.1396	20.14	63.92	100	55.7823	52.39	24.87	93.9139
DENIM_BHC_096	F	36.8512	36.54	194.66	99.1542	95.7238	67.99	131.82	71.0261
DENIM_BHC_97	M	45.372	47.81	277.52	100	93.0799	83.62	331.06	89.8332
DENIM_BHC_030	F	39.778	44.59	104.84	100	23.7667	20.98	23.83	88.2729
DENIM_BHC_033	F	30.3602	32.8	141.43	100	29.8904	27.35	27.93	91.4953
DENIM_BHC_003	F	22.0987	26.22	56.81	100	66.8046	66.66	223.82	99.7806
DENIM_BHC_034	F	43.6935	46.31	164.86	100	72.681	72.1	57.87	99.1938
DENIM_BHC_071	F	33.7312	29.5	88.67	87.4493	92.9603	82.31	499.05	88.5403
DENIM_BHC_106	F	60.8015	59.1	354.77	97.1949	88.7794	89.51	280.43	100
DENIM_BHC_093	F	37.8424	38.3	194.74	100	67.0114	66.09	171.16	98.6291
DENIM_BHC_070	M	54.9373	54.06	261.1	98.394	69.289	71.25	440.65	100
DENIM_BHC_119	F	27.2315	29.71	96.15	100	76.4816	78.14	286.61	100
DENIM_BHC_120	F	25.8686	24.81	52.26	95.8984	64.3467	52.31	153.41	81.2941
DENIM_BHC_029	F	36.2804	38.9	35.45	100	42.0152	39.8	108.84	94.7378
DENIM_BHC_036	F	48.7298	46.24	311.12	94.8931	59.8628	55.45	283.48	92.6314
DENIM_BHC_044	F	24.9909	28.74	43.7	100	72.6788	76.19	94.99	100
DENIM_BHC_004	F	44.9498	45.84	183.54	100	116.084	113.18	456.6	97.502
DENIM_BMDD_017	F	20.6759	18.82	46.38	91.0126	31.3217	20.45	76.55	65.2831
DENIM_BMDD_026	M	17.5775	24.11	85.56	100	39.1609	32.04	95.04	81.8084
DENIM_BMDD_030	F	27.5276	28.33	182.83	100	84.6908	65.82	222.68	77.7156
DENIM_BMDD_025	M	28.1748	32.15	186.95	100	35.9315	27.7	87.05	77.0851
DENIM_BMDD_013	M	13.9435	17.89	68.51	100	35.5556	34.79	102.16	97.8503
DENIM_BMDD_012	F	10.2875	14.9	31.58	100	34.3726	32.4	55.8	94.2671
DENIM_BMDD_028	F	12.8279	16.84	53.63	100	37.188	33.5	92.29	90.0894
DENIM_BMDD_031	M	10.1187	13.32	41.36	100	24.7117	18.55	49.37	75.0741
DENIM_BMDD_036	F	14.749	22.09	89.81	100	57.331	51.45	52.99	89.7466
DENIM_BMDD_023	F	10.0955	12.02	45.12	100	50.5938	44.4	107.21	87.7672
DENIM_BMDD_029	F	22.341	21.54	164.84	96.4264	17.0331	13.36	33.46	78.4416
DENIM_BMDD_027	M	33.3469	35.4	73.22	100	28.8167	24.54	14.87	85.1604
DENIM_BMDD_035	F	32.0573	36.86	214.51	100	58.9661	46.83	80.85	79.4148
DENIM_BMDD_034	M	36.0579	40.73	154.29	100	59.0561	51.78	175.68	87.6772
DENIM_BMDD_004	F	16.5724	19.91	62.73	100	31.8485	27.4	44.12	86.0364
DENIM_BMDD_011	F	7.82755	10.98	13.08	100	23.4346	17.83	10.63	76.1008
DENIM_BMDD_010	F	11.0488	14.28	34.55	100	47.3648	47.26	84.55	99.7823
DENIM_BMDD_005	F	39.5293	47.2	269.03	100	48.6199	47.96	134.06	98.6529
DENIM_BMDD_006	F	25.0496	26.15	55.95	100	89.0147	78.17	356.54	87.8208
DENIM_BMDD_020	F	14.1152	16.54	34.36	100	29.0585	21.9	69.76	75.3695
DENIM_BMDD_038	F	24.8793	29.38	115.72	100	79.3548	79.9	271.43	100
DENIM_BMDD_016	M	23.2385	27.09	52.57	100	109.09	98.44	407.78	90.2408
DENIM_BMDD_008	F	35.0434	40.23	108.76	100	53.649	53.23	83	99.2164
DENIM_BMDD_032	F	25.9301	19.93	49.88	76.8771	62.9291	51.7	131.88	82.162
DENIM_BMDD_002	F	18.4566	23.3	8.05	100	28.2423	28.37	51.35	100
DENIM_BMDD_018	F	22.3305	27.72	51.16	100	88.9581	78.42	397.02	88.1546
DENIM_BMDD_039	F	12.7679	20.76	59.23	100	80.3784	84.15	187.89	100
DENIM_BMDD_040	F	37.4793	43.38	96.38	100	47.1863	49.78	196.46	100

## Sheet: Seahorse CD3 OCR
Time (min)	Sex	1	8	15	21	28	34	41	48	54	61	67	74	81	87	94	100	107	114
DENIM_BHC_065	F	35.45	33.55	32.23	35.58	37.18	37.76	38.64	38.95	39.08	11.18	14.2	13.24	150.32	106.58	98.13	7.95	14.13	15.05
DENIM_BHC_053	M	36.03	35.63	34.88	36.88	37.98	38.19	38.28	39.25	39.18	10.58	11.19	11.83	189.75	153.67	141.6	9.23	12.71	14.21
DENIM_BHC_028	F	82.47	78.53	78.21	82.35	83.61	84.26	85.34	85.18	85.86	41.63	43.2	42.93	409.67	345.19	307.55	37.36	44.73	46.14
DENIM_BHC_027	M	96.45	98.98	102.67	115.51	117.5	119.49	119.93	121.45	122.24	43.7	44.77	45.01	500.06	386.63	365.44	36.4	49.88	51.99
DENIM_BHC_038	M	48.48	47.11	47.74	52.51	51.88	51.7	52.06	52.76	52.55	16.01	17.58	17.76	221.69	167.78	152.86	19.86	23.01	23.21
DENIM_BHC_026	F	38.93	39.25	39.45	39.34	40.96	40.13	41.83	43.03	42.86	16.64	17.27	17.25	153.56	115.38	105.76	18.91	21.3	21.26
DENIM_BHC_046	F	42.76	41.6	41.92	46.05	45.9	46.19	47.41	47.87	48.77	19.27	19.94	19.55	192.22	140.38	126.92	19.23	23.11	24.41
DENIM_BHC_077	M	32.42	30.3	28.91	31.42	32.15	31.37	32.13	33.1	33.1	10.37	10.39	11.11	82.37	69.51	67.09	14.01	15.08	15.13
DENIM_BHC_024	F	73.44	71.25	72.98	77.6	79.63	80.65	80.42	81.48	81.93	28.36	30.15	30.65	483.88	392.84	346.87	22.06	32.77	34.62
DENIM_BHC_045	F	13.36	11.34	9.84	10.91	12.01	12.45	13.13	13.56	13.67	6.06	8.61	8.52	28.47	25.37	24.5	5.16	7.37	7.99
DENIM_BHC_022	F	72.53	70.33	68.45	71.4	71.68	71.91	72.09	72.61	72.78	52.78	54.38	53.84	224.28	181.66	166.92	50.48	54.75	56.43
DENIM_BHC_050	M	50.92	50.4	51.1	52.89	53.93	54.31	54.6	43.04	54.43	34.29	34.95	35.41	118.35	96.48	91.19	36.29	38.08	38.4
DENIM_BHC_096	F	56.84	54.68	54.34	57.28	57.84	59.94	60.22	60.97	60.75	24.21	24.85	25.63	255.41	204.83	182.61	23.9	29.38	29.78
DENIM_BHC_97	M	62.91	66.33	67.43	75.01	75.46	76.66	77.7	78.66	79.37	31.56	32.6	33.36	356.89	285.87	258.63	34	41.3	42.3
DENIM_BHC_030	F	51.55	52.37	54.36	66.18	67.35	68.6	69.4	70.37	71.23	26.64	26.74	27.31	176.07	130.96	120.85	31.6	31.45	31.6
DENIM_BHC_033	F	50.65	51.16	51.88	54.76	55.77	56.65	57.25	56.06	54.26	21.46	22.54	21.8	195.69	155.56	141.38	23.89	26.54	26.35
DENIM_BHC_003	F	35.11	34.49	34.73	38.14	38.47	40.35	40.84	41.42	42.26	16.04	16.43	17.01	99.07	87.35	82.41	20.16	21.28	20.8
DENIM_BHC_034	F	57.84	58.16	59.86	66.59	67.95	69.21	70.09	70.83	71.39	25.85	25.86	25.08	236.25	181.17	165.79	27.7	30.43	31.12
DENIM_BHC_071	F	40.52	38.65	38.91	44.21	45.15	46.39	46.88	47.51	50.92	21.42	23.3	22.4	139.59	114.82	109.64	17.19	19.54	20.08
DENIM_BHC_106	F	78.47	79.32	80.74	88.52	89.64	90.92	92.24	92.4	93.35	34.26	34.56	34.8	448.13	329.31	288.34	32.55	40.58	41.48
DENIM_BHC_093	F	54.38	52.34	51.13	54.37	56.3	57.69	58.44	59.62	59.85	21.78	21.84	21.56	254.59	191.21	170.8	22.01	26.94	27.7
DENIM_BHC_070	M	76.54	77.4	79.03	86.95	88.45	90.45	92.04	89.83	88.35	34.36	34.69	34.29	349.45	301.72	281.16	33.41	39.33	43.41
DENIM_BHC_119	F	39.46	38.88	38.92	42.24	42.78	43.97	45.51	45.53	46.25	16.54	16.89	17.16	142.41	112.3	103.07	19.02	20.06	21.48
DENIM_BHC_120	F	31.27	32.33	34.59	37.38	37.91	38.56	39.13	39.88	41.05	16.57	16.33	16.24	93.31	79.62	78.67	15.18	16.71	16.46
DENIM_BHC_029	F	38.52	40.52	41.06	45.9	48.5	47.42	50	50.41	51.8	14.84	14.85	12.9	87.25	73.75	71.67	17.53	15.52	16.77
DENIM_BHC_036	F	64.79	63.81	63.23	66.26	67.3	68.7	69.9	70.62	70.74	25.72	26.07	24.5	381.86	301.65	267.15	22.01	27.53	28.45
DENIM_BHC_044	F	33.1	32.13	32.79	36.66	37.57	37.92	39.42	40.22	40.54	11.81	12.63	12.9	84.24	72.69	68.5	15.55	17.14	17.78
DENIM_BHC_004	F	56.38	55.57	56.95	64.46	66.12	67.37	68.56	69.16	70.28	24.6	24.87	24.44	253.82	202.47	187.26	25.33	30.26	31.84
DENIM_BMDD_017	F	24.61	25.24	25.05	25.8	27.74	28.32	28.99	29.59	29.69	10.87	12.03	11.81	76.06	63.29	58.49	9.01	11.2	10.86
DENIM_BMDD_026	M	30.99	32.68	32.63	35.49	36.29	37.09	37.73	38.51	38.81	14.7	15.57	15.36	124.37	104.91	99.63	21.23	21.62	21.41
DENIM_BMDD_030	F	66.86	64.78	65.09	67.33	68.95	69.88	70.4	70.67	71.2	42.87	44.27	43.49	254.03	218.71	203.09	43.67	47.26	47.89
DENIM_BMDD_025	M	47.65	50.96	52.67	55.93	57.88	58.43	58.34	59.4	60.13	29.05	28.4	27.98	247.08	207.73	194.2	32.16	33.09	31.96
DENIM_BMDD_013	M	29.84	29.37	29.54	30.02	29.35	29.75	30.09	30.88	30.53	12.75	12.64	13.02	99.04	83.07	77.1	16.66	17.28	16.59
DENIM_BMDD_012	F	19.03	19.72	19.81	19.31	20.74	20.67	21.51	21.27	21.93	7.04	8.13	8.37	53.51	48.18	45.59	12.21	12.35	11.65
DENIM_BMDD_028	F	26.26	25.94	26.59	28.22	29	29.1	30.24	30.91	31.58	14.74	16.3	14.94	85.21	72.44	67.61	18.75	19.34	18.9
DENIM_BMDD_031	M	18.33	17.46	17.17	18.12	19.07	19.15	19.66	19.93	20	6.84	6.85	6.68	61.36	51.92	50.98	9.88	10.95	10.93
DENIM_BMDD_036	F	28.64	28.01	28.48	31.21	32.76	32.99	33	33.91	34.36	12.26	13.71	13.44	124.17	102.83	93.89	19.9	20.69	19.61
DENIM_BMDD_023	F	15.49	15.97	16.94	18.04	18.47	18.7	19.11	19.53	19.93	7.91	8.37	8.05	65.05	53.14	49.24	9.83	10.35	10.32
DENIM_BMDD_029	F	80.21	79.77	80.59	81.52	82	82.93	83.56	83.52	83.83	62.29	63	63.71	248.67	206.93	187.51	61.49	64.47	64.91
DENIM_BMDD_027	M	71.53	73.2	74.98	78.11	79.81	80.37	81.06	70.02	81.85	46.51	46.45	46.59	155.07	141.43	132.06	50.27	49.66	48.5
DENIM_BMDD_035	F	48.31	48.64	49.76	54.47	55.09	57.15	57.34	58.48	59.07	22.21	22.77	22.47	273.58	219.79	198.42	27.01	29.85	30.28
DENIM_BMDD_034	M	54.2	55.54	56.68	62.02	63.06	64.14	65.13	65.75	66.21	25.48	26.13	25.98	220.5	181.25	165.11	30.15	31.47	30.98
DENIM_BMDD_004	F	25.82	26.2	26.51	30.1	29.53	30.72	30.9	31.61	32.15	12.69	12.52	12.24	94.88	77.15	72.12	15.71	16.6	15.58
DENIM_BMDD_011	F	11.4	12.02	12.29	12.4	13.33	13.78	14.45	14.76	15.17	4.19	5.27	4.61	28.25	25.98	25.86	7.34	7.84	7.35
DENIM_BMDD_010	F	17.94	16.49	17.32	17.72	18.05	19.19	19.45	19.98	20.47	6.18	6.19	6.26	55.01	46.79	45.2	10.31	10.33	9.42
DENIM_BMDD_005	F	66.69	67.31	69.32	74.82	75.83	77.44	77.53	77.61	75.48	29.49	28.7	28.28	344.5	264.49	241	35.95	38.53	38.12
DENIM_BMDD_006	F	36.79	35.57	36.59	39.9	40.72	41.7	42.4	42.7	43.4	17.25	17.66	17.37	99.35	87.35	84.25	19.9	19.28	18.35
DENIM_BMDD_020	F	24.58	23.83	23.5	25.35	25.33	26.06	26.84	26.98	27.77	11.32	12.1	11.22	62.13	52.81	49.3	14.05	13.96	13.65
DENIM_BMDD_038	F	38.22	38.83	39.11	41.92	42.85	43.16	44.36	44.78	44.71	15.95	15.92	15.32	160.43	129.47	120.44	19.83	21.26	21.19
DENIM_BMDD_016	M	33.3	33.2	33.71	35.85	37.76	38.25	38.99	39.71	40.08	12.99	13.72	13.54	92.65	79.02	74.81	16.84	17.99	17.55
DENIM_BMDD_008	F	54.68	52.69	53.43	54.7	55.85	57.06	57.82	58.4	59.18	19.72	18.95	18.96	167.94	134.26	124.75	25.95	24.27	24.13
DENIM_BMDD_032	F	29.38	31.4	32.45	33.9	34.32	34.36	34.78	35.53	36.31	16.38	17.12	16.48	86.19	75.23	71.52	10.38	12.74	12.18
DENIM_BMDD_002	F	23.17	24.6	25.57	24.3	26.38	25.71	28.73	29.78	30.61	11.4	9.36	7.31	38.66	31.27	26.62	17.38	12.15	12.33
DENIM_BMDD_018	F	37.86	37.45	38.68	41.57	43.31	44.58	45.62	46.28	46.33	18.84	18.84	18.61	97.5	90.49	85.94	25.33	24.84	24
DENIM_BMDD_039	F	29.72	29.03	30.16	31.55	32.15	32.85	33.29	34.27	34.47	13.71	14.86	14.44	93.7	84.9	81.72	22.32	21.71	21.78
DENIM_BMDD_040	F	52.74	51.88	52.59	56.44	58.13	58.94	59.53	59.87	60.8	17.65	17.42	17.5	157.18	131.72	123.77	23.32	23.59	23.85

## Sheet: SH CD14 OCR
Time (min)	Sex	1	8	15	21	28	34	41	48	54	61	67	74	81	87	94	100	107	114
DENIM_BHC_065	F	47.33	46.58	46.33	48.11	51.5	52.47	53.04	53.33	53.42	26.02	28.4	28.61	112.41	92.91	85.64	18.94	20.46	20.38
DENIM_BHC_053	M	60.11	59.78	59.65	61.38	63.1	64.24	65.2	66.45	66.6	30.26	30.65	30.96	166.26	151.46	140.85	21.04	22	22.53
DENIM_BHC_028	F	116.7	112.5	113.03	120.73	119.52	121.55	123.83	124.87	126.12	70.1	70.5	70.91	286.95	275.66	264.21	61.06	62.87	62.67
DENIM_BHC_027	M	60.61	59.04	60.92	65.17	67.95	69.71	70.65	72.67	74.37	34.24	34.04	34.42	233.37	201.45	186.52	28.11	30.08	29.36
DENIM_BHC_038	M	74.72	72.79	75.82	78.52	81.16	83.45	85.82	88.47	89.54	37.94	36.64	37.83	245.07	204.81	191.27	39.49	34.4	33.85
DENIM_BHC_026	F	35.99	34.64	33.7	32.79	33.02	33	33.22	33.37	33.97	16.77	18.11	18.97	48.03	38.61	35.85	16.34	16.69	15.91
DENIM_BHC_046	F	60.83	62.57	65.5	68.71	70.3	71.64	73.58	74.78	76.08	37.06	36.87	36.16	130.69	104.98	99.22	33.33	32.84	32.27
DENIM_BHC_077	M	84.61	83.51	84.75	89.99	93.45	95.52	97.44	98.67	99.64	47.55	48.05	49.35	282.39	243.51	226.4	34.51	36.34	36.16
DENIM_BHC_024	F	72.18	69.35	71.72	73.88	77.39	79.6	80.45	83.1	83.92	40.8	42.54	42.74	183.41	150.81	138.24	37.48	37	35.94
DENIM_BHC_045	F	43.04	44.4	45.11	47.03	48.93	50.25	51.77	53.35	54.54	27.02	29.55	29.04	105.38	87.41	82.23	29.11	28.61	28.46
DENIM_BHC_022	F	89.29	88.29	88.55	93.23	93.57	94.68	95.23	95.02	95.7	73.11	73.14	73.55	159.09	138.27	131.13	66.56	66.74	67.64
DENIM_BHC_050	M	82.05	84.27	90.13	95.43	100.45	104.12	107.54	97.89	111.47	59.08	59.62	60.01	136.34	118.02	110.54	57.83	55.93	55.69
DENIM_BHC_096	F	113.25	113.01	114.62	123.32	124.06	126.19	126.96	127.67	127.04	60.89	59.06	60.38	258.86	226.29	211.64	31.32	34.99	35.11
DENIM_BHC_97	M	105.2	107.05	111.45	123.4	127.58	131.7	135.22	137.68	139.53	58.55	56.48	55.92	470.59	408.68	384.26	46.45	51.59	52.55
DENIM_BHC_030	F	45.44	45.6	46.77	54.21	53.9	54.1	53.59	53.43	52.67	32.3	31.69	32.74	76.51	60.34	56.4	31.47	36.29	28.91
DENIM_BHC_033	F	41.78	41.69	42.77	45.01	46.55	47.25	48.63	49.74	50.75	35.2	23.4	24.41	78.68	62.57	58.74	21.08	21.45	20.86
DENIM_BHC_003	F	80.49	77.65	81.05	86.91	90.96	95.99	100.63	104.96	108.83	42.72	42.17	42.84	332.64	271.24	259.13	42.02	43.99	43.83
DENIM_BHC_034	F	85.01	86.27	92.55	100.04	104.59	109.05	112.12	115.11	118.38	46.29	46.41	46.42	176.25	146.09	135.31	49.96	46.82	45.7
DENIM_BHC_071	F	140.95	131.61	130.8	138.12	143.88	148.6	152.22	156.01	159.42	79.97	77.62	77.11	658.47	514.02	466.55	66.46	68.63	70.5
DENIM_BHC_106	F	103.8	102.77	107.43	114.55	119.5	125.31	130.18	134.29	138.25	50.94	48.73	50.01	418.67	360.84	343.55	49.47	50.9	50.19
DENIM_BHC_093	F	92.87	91.64	95.53	103.47	107.93	110.49	114.4	117.32	119.35	53.83	53.57	53.26	290.51	251.14	236.44	63.67	54.89	52.34
DENIM_BHC_070	M	92.05	91.38	94.71	100.14	105.38	108.94	112.1	115.51	118.08	47.1	46.83	47.09	558.73	482.5	455.28	52.26	48.79	49.12
DENIM_BHC_119	F	105.12	101.37	101.67	107.08	111.51	116.55	121.57	127.17	131.96	53.82	54.23	54.33	418.57	351.64	336.63	57.52	55.48	57.33
DENIM_BHC_120	F	81.15	81.57	83.01	84.94	87.71	90.37	92.7	94.62	96.38	46.13	45.11	44.07	249.78	226.22	211.39	33.06	33.72	32.03
DENIM_BHC_029	F	45.8	49.4	51.52	52.69	55.32	55.19	58.12	59.42	60.38	24.52	22.09	20.58	169.22	150.52	140.08	21.36	18.37	19.88
DENIM_BHC_036	F	82.52	80.03	81.14	84.94	87.6	90.22	92.49	94.28	95.58	41.49	40.13	40.55	379.06	329.44	303.28	35.71	37.02	36.94
DENIM_BHC_044	F	111.1	109.59	112.65	115.89	121.25	125.43	129.51	133.76	136.82	60.62	60.95	61.32	231.8	194.24	181.36	71.81	66.33	64.14
DENIM_BHC_004	F	148.8	144.55	144.75	156.61	160.53	164.06	168.73	173.44	178.82	68.35	65.97	65.64	635.42	520.67	492.4	62.74	67.43	68.41
DENIM_BMDD_017	F	37.2	37.69	38.58	40.35	42.01	43.62	44.24	46.11	46.02	25.57	26.16	26.77	122.56	119.29	113.55	14.7	15.84	15.72
DENIM_BMDD_026	M	45.66	47.19	48.07	50.5	52.87	54.02	54.78	56.05	56.65	24.9	24.61	25.52	151.68	136.42	127.49	17.48	18.7	19.19
DENIM_BMDD_030	F	127.79	123.29	125.48	131.71	135.09	137.73	140.7	141.35	143.01	77.63	77.7	77.2	365.7	331.2	303.62	58.32	62.01	62.36
DENIM_BMDD_025	M	46.2	47.33	48.35	49.69	52.74	53.88	54.38	55.25	55.84	28.42	28.15	28.69	142.9	133.51	126.72	20.14	21.07	19.91
DENIM_BMDD_013	M	41.73	43.26	46.46	49.61	50.92	52.22	53.73	55.41	56.54	22.98	21.74	23.02	158.69	131	121.17	21.07	21.22	20.98
DENIM_BMDD_012	F	48.38	49.23	48.98	50.27	51.29	53.14	53.68	54.26	55.05	22.65	23.5	23.46	110.85	90.94	84.56	21.75	20.67	21.43
DENIM_BMDD_028	F	54.49	52.89	55.28	59.74	61.21	62.55	64.42	65.97	66.94	34.21	34.18	33.44	159.23	127.71	117.72	31.02	30.32	29.75
DENIM_BMDD_031	M	35.65	34.81	34.48	35.26	36.88	36.86	37.13	37.99	37.65	22.28	19.1	19.81	87.02	72.01	67.23	12.94	13.53	13.22
DENIM_BMDD_036	F	74.06	76.18	80.26	88.44	90.8	94.57	96.37	98.2	98.71	47.26	49.3	49.95	151.7	127.21	116.04	43.97	42.4	41.38
DENIM_BMDD_023	F	70.28	68.36	70.54	74.01	75.99	77.4	79.47	80.51	80.97	36.56	36.75	37.39	188.18	154.05	139.43	30.71	31	30.37
DENIM_BMDD_029	F	67.03	67.2	67.69	68.44	68.83	69.27	69.48	69.7	70.34	56.98	57.24	57.12	103.8	93.33	88.5	53.31	53.44	54.29
DENIM_BMDD_027	M	68.49	64.99	66.89	69.97	70.93	74.14	75.26	61.78	73.18	48.64	49.52	49.66	88.04	77.56	72.75	47.24	45.47	44.36
DENIM_BMDD_035	F	90.7	89.05	90.1	94.82	95.36	96.46	96.23	96.59	96.38	50.67	49.55	49.83	177.22	146.63	134.41	38.16	38.57	37.41
DENIM_BMDD_034	M	74.48	76.01	78.94	85.84	88.07	90.25	91.76	93.09	93.55	41.92	41.77	41.8	269.23	214.54	197.4	34.49	35.86	35.6
DENIM_BMDD_004	F	42.69	43.54	45.69	48.74	50.14	51.51	52.41	53.5	54.14	27.06	26.74	26.87	98.26	77.04	70.14	23.11	23.07	22.29
DENIM_BMDD_011	F	39.06	41.55	42.12	42.32	43.95	43.77	44.56	44.39	44.77	26.94	28.07	28.12	55.4	47.2	44.05	21.34	22.53	21.56
DENIM_BMDD_010	F	66.43	63.61	66.08	69.73	72.25	75.42	78.38	81.45	84.13	41.89	39.23	36.87	168.68	131.52	123.84	40.13	38.14	36.77
DENIM_BMDD_005	F	70.92	68.87	70.92	75.11	77.57	80.99	83.35	86.69	89.01	41.39	41.04	41.46	223.06	176.2	161.56	43.44	41.36	40.39
DENIM_BMDD_006	F	116.12	110.7	113.07	118.99	124.17	129.02	133.42	136.79	140.1	63.07	61.93	62.13	496.64	466.26	447.09	51.09	53.73	53.55
DENIM_BMDD_020	F	66.4	61.9	62.26	65.59	66.66	67.98	69.32	69.93	70.45	48.55	49.23	49.98	140.21	125.53	119.27	42.43	42.12	41.39
DENIM_BMDD_038	F	113.38	107.81	109.18	112.62	117.02	120.17	125.68	129.87	133.42	55.83	54.14	53.52	404.85	335.49	314.84	57.26	55.28	54.07
DENIM_BMDD_016	M	119.86	116.56	119.01	123.63	130.34	135.92	141.61	146.95	151.56	54.89	53.52	53.12	559.34	544.43	527.62	42.47	49.07	49.68
DENIM_BMDD_008	F	87.39	80.87	82.43	85.63	88.22	91.49	93.95	96.43	98.79	45.56	46.08	46.58	181.79	146.03	136.67	50.43	46.7	45.14
DENIM_BMDD_032	F	75.63	76.17	78.8	80.18	82.95	85.88	87.9	89.93	91.32	40.49	40.07	39.61	223.2	209.48	201.95	28.39	30.17	29.49
DENIM_BMDD_002	F	47.87	46.02	47.2	42.9	45.82	45.98	49.09	50.42	51.48	27.05	24.96	23.11	102.83	84.48	74.98	28.67	23.24	23.32
DENIM_BMDD_018	F	129.96	124.79	127.38	131.72	135.95	139.88	144.19	147.71	149.78	75.27	72.05	71.36	546.81	519.24	496.02	60.83	61.62	61.28
DENIM_BMDD_039	F	96.93	92.23	96.01	102.98	109.61	116.67	123.04	128.75	133.84	50.5	50	49.69	321.74	273.78	259.19	59.23	54.72	53.47
DENIM_BMDD_040	F	77.59	74.83	75.54	78.96	81.56	82.29	84.48	85.35	87.24	37.66	37.47	37.86	283.7	244.39	231.92	40.06	40.81	40.55

## Sheet: SH CD3 ECAR
Time (min)	Sex	1	8	15	21	28	34	41	48	54	61	67	74	81	87	94	100	107	114
DENIM_BHC_065	F	15.2	14.7	14	15.5	14.8	14.4	14.1	13.9	13.6	17.2	14.9	15.8	62.9	55.5	54.5	32.5	32.8	34.1
DENIM_BHC_053	M	26.1	24.9	24	25.3	24.7	24.4	24	23.9	23.9	38.1	36.6	38.9	76.9	70.5	69.2	52	52.6	54
DENIM_BHC_028	F	33.8	33.2	32.4	34	33.9	33.9	33.8	33.9	34.1	47.4	43.8	46	110.7	100.3	96.3	60.1	60.3	61.2
DENIM_BHC_027	M	47.7	46.1	46.2	48.4	48.3	48.2	47.7	47.6	47.2	76.3	70.7	77.2	141.9	130.2	130.2	114.3	116.9	119.9
DENIM_BHC_038	M	22.9	23.1	22.3	23.5	22.8	22.6	22.5	22.3	22.2	31.2	28.1	29.5	86.9	77.9	75.8	50.7	51	52.3
DENIM_BHC_026	F	19.1	18.5	17.3	18.3	17.5	17.3	16.9	16.9	16.7	22.8	20.2	21.4	62.7	55.1	53.6	36.1	36.2	37.2
DENIM_BHC_046	F	18.2	15.1	14.4	16.5	16	15.5	15	15	15	24.8	20.3	21.4	71.2	62.9	61	39	39.3	40.4
DENIM_BHC_077	M	13.4	11.4	10.3	10.6	9.8	9.7	9.5	9.3	9.2	12.8	12.2	13.3	38.6	34.7	34.4	26.5	26.1	27
DENIM_BHC_024	F	31.7	28.5	27	28.3	27.7	27.3	26.7	26.5	26.5	41.4	35.5	37.7	126.5	113.6	108	58.5	60	61.9
DENIM_BHC_045	F	7.6	7.5	7.3	7.4	6.7	7	6.8	6.8	6.9	9	7.4	7.6	16.9	15.5	15	10.3	9.9	10
DENIM_BHC_022	F	11.4	11.4	11	12.2	12	11.9	11.8	11.6	11.6	21.3	17.9	18.5	59.2	52.4	50.2	27	27.3	28
DENIM_BHC_050	M	14.3	13	11.8	12.2	11.3	11.3	10.9	11.1	10.9	14.7	13.9	14.6	44.6	39.2	38.3	25.8	25.7	26.3
DENIM_BHC_096	F	23.1	22	21.2	22.6	21.6	21	20.7	20.4	20.3	30.3	27.6	30.2	85.7	77.6	74.7	46.4	47.7	49.6
DENIM_BHC_97	M	28.3	26.4	26	26.6	25.8	25.7	25.4	25.2	24.9	39.4	34.9	38.1	120.5	106.2	101.7	63.3	64.9	67.1
DENIM_BHC_030	F	22	19.1	18.2	19.8	18.7	18.5	18.2	18.1	17.8	23.4	21.8	23	76	66	64.3	50.1	48.9	49.4
DENIM_BHC_033	F	17.1	18.3	17.2	17.2	16.6	16.4	15.9	15.6	15.4	20.7	20.5	21.7	60.2	54.6	52.9	40.8	40.8	40.7
DENIM_BHC_003	F	16.4	16.1	14.9	16.6	15.9	16.2	16.3	16.5	16.4	18.5	18.6	19.4	51.6	46.8	45.4	36.1	35.8	36.6
DENIM_BHC_034	F	17.8	19.7	20.3	22.4	22.3	22.6	22.7	22.7	22.8	31.1	30.8	32.3	79.6	71.8	68.8	52.8	53.4	54.5
DENIM_BHC_071	F	14.6	15.9	14.7	15.4	15.1	15	14.7	14.5	14.4	21.8	19.2	20.6	56.4	50.9	49.1	36.3	36.8	37.9
DENIM_BHC_106	F	24.5	24.5	24.9	26.8	25.6	25.1	24.9	24.8	24.6	36.7	33.5	36.1	92.1	80.8	77.1	50.8	51.8	53.4
DENIM_BHC_093	F	15.3	16.1	15.7	16.4	15.8	15.5	15.2	15.1	14.8	20.9	20.8	22.9	64.8	56.5	53.7	37.4	38.4	39.7
DENIM_BHC_070	M	25.4	27	26.7	28.1	27.1	26.6	26.3	25.8	25.6	36.1	39.9	44.5	117.7	109.3	106.9	80.7	82.9	85.4
DENIM_BHC_119	F	20.7	20.3	19.2	20.3	19.4	19.2	19.1	18.7	18.4	27.5	27.5	30.2	61.3	56.7	55.1	41.7	42.3	43.4
DENIM_BHC_120	F	16.2	14.3	12.6	11.9	11.1	10.5	10	9.6	9.3	12.1	11.4	11.9	30.1	29.1	29.3	20	19.7	19.3
DENIM_BHC_029	F	20.2	17.9	17.3	17.8	16.4	15.7	15.1	14.5	14	17.3	16.1	16.6	35.6	34.1	34.6	24	23.5	23.1
DENIM_BHC_036	F	25.9	22.9	21.9	23	22.6	21.8	21.3	21.1	21.1	35.8	34.9	38.6	91.5	83.3	80.1	49.1	50.7	52.8
DENIM_BHC_044	F	10.7	10.1	9.5	9.1	8.9	8.9	8.8	8.6	8.5	10.9	10.4	11.3	32.9	30.6	30.2	22.3	22	22.3
DENIM_BHC_004	F	16.7	16.7	16.8	17.3	17.5	17.3	17.1	16.9	16.6	27.4	24.5	26.6	82.5	74.1	72.1	50.1	51.1	52.6
DENIM_BMDD_017	F	14.2	13.3	13.6	14.1	13.9	13.9	14	14.1	13.8	16.5	15.7	16.6	38.8	36.4	35.6	24.2	24.3	24.8
DENIM_BMDD_026	M	13.6	12.1	12	12.6	12.1	12.2	12	12.1	12.1	18.7	17.1	17.4	51.6	47.6	46.5	34.1	33.9	33.9
DENIM_BMDD_030	F	20	19	19.1	19.9	19.9	19.9	19.9	20	20	28.6	25.5	27.1	77	70.4	67.8	36.8	37.5	37.5
DENIM_BMDD_025	M	31.2	27.9	27	28.2	27.8	27.6	27.7	27.3	27	43.3	41.6	43.8	95.7	90	88.7	66	66.8	68
DENIM_BMDD_013	M	15.1	14.6	14.6	15.2	14.8	15	15	15	15	22.2	19.9	21.4	43.7	40.4	39.3	26.7	27	27.6
DENIM_BMDD_012	F	8.2	8.5	8.6	8.7	8.2	8.5	8.3	8.5	8.4	12.3	10.9	11.5	27.5	25.6	25.1	17.2	17.8	18.1
DENIM_BMDD_028	F	10	9.3	9.3	10	9.2	9.6	9.6	9.6	9.6	16.3	14	15	36.7	34.9	34.5	25.3	24.7	24.5
DENIM_BMDD_031	M	8.5	8.6	9.2	9.8	8.9	9.1	9.2	9.2	9.1	15.6	15.5	17.4	34.4	32.7	32.9	25	24.9	24.9
DENIM_BMDD_036	F	12.7	9.9	9.9	11.2	10.3	10.6	10.5	10.5	10.5	16.9	14.6	14.8	46.5	42.1	40.9	29	27.4	26.6
DENIM_BMDD_023	F	10.1	10.1	10.5	10.6	10.2	10.4	10.5	10.5	10.5	17	15	16.1	33.4	30.9	30.4	21.3	21.5	21.5
DENIM_BMDD_029	F	14.3	12.8	12.6	13.9	13.3	13.3	13.6	13.6	13.7	22.6	17.7	18.5	60.9	54.3	52.1	29.2	29.6	29.6
DENIM_BMDD_027	M	16	14.6	14.1	14.7	14.3	14.2	14.2	14.2	13.9	20.6	20.5	22.3	52.7	50.7	50.1	42.5	43.4	44.2
DENIM_BMDD_035	F	17.2	15.1	14.7	16.4	15.5	15.5	15.3	15.1	15	24.3	22.7	25	88.3	79.2	76.7	53.5	53.8	55.1
DENIM_BMDD_034	M	26.4	23.4	21.5	23.4	22.2	22.6	22.5	22.4	22.2	32.5	31.3	34.3	98.5	90.8	89.1	67.2	67.7	68.7
DENIM_BMDD_004	F	13.8	11.9	11.7	12.9	11.9	12.1	12.1	12.1	11.9	17.5	15.8	16.4	46	41.8	40.9	31.4	30.2	30
DENIM_BMDD_011	F	5.1	5	4.9	5	4.6	4.6	4.3	4.3	4.1	3.8	4.1	4.6	10.7	10	10.3	7.9	8.1	8.4
DENIM_BMDD_010	F	12.3	12	12.2	13.4	12.9	13.1	13.2	13.2	13.1	14.9	14.1	14.6	29.4	26.8	26	19.8	19.8	20.3
DENIM_BMDD_005	F	20.8	21.4	19.9	21.2	20.6	20.4	20.4	20.5	20.7	30.2	30.2	32.7	90.6	81.6	79.3	58.4	59.4	61
DENIM_BMDD_006	F	14.1	13.2	12.8	13.5	12.7	12.7	12.5	12.4	12.2	17.9	17.2	18.6	43.7	40.2	39.8	33.8	34.5	35
DENIM_BMDD_020	F	10.2	9.5	9.5	9.7	9.3	9.2	9.2	9.1	8.9	10.6	10	10.3	22.8	21.1	20.8	15.7	16.2	16.6
DENIM_BMDD_038	F	15.2	14.1	13.6	14.6	14	13.9	13.7	13.7	13.4	18.2	17.1	18.4	53.3	48.6	47.6	31.6	31.8	32.8
DENIM_BMDD_016	M	13	11.7	11.4	12.1	11.8	11.8	11.8	11.7	11.5	13.6	13.6	14.4	41.2	37.4	37.1	26.2	26.5	27.2
DENIM_BMDD_008	F	22.1	21.1	19.8	20.6	19.7	19.6	19.4	19.1	18.9	27.9	28.2	30.1	69.6	63.4	61.9	54.6	55.1	55.5
DENIM_BMDD_032	F	18.9	16.6	15.7	15.8	15.1	15	14.7	14.5	14.1	17.6	18.6	19.1	34.9	33.4	33.1	22.7	22.9	22.7
DENIM_BMDD_002	F	17.6	15.2	13.4	12.1	11.3	11.1	10.8	10.5	10.5	10.4	10.7	10.9	15.3	15	15.1	14.3	14.2	14.2
DENIM_BMDD_018	F	11.5	10	9.8	9.3	8.9	9.1	9	8.9	8.7	12.5	11.9	12.6	30.8	29.1	28.8	24.1	23.5	23.6
DENIM_BMDD_039	F	8.6	7.6	7.7	7.2	7.2	7.3	7.2	7.3	6.6	11.2	10.4	11.4	35	32.9	33	25	25.1	25.3
DENIM_BMDD_040	F	15.1	14.2	13.3	13.5	13	12.8	12.8	12.9	12.5	15.3	14.3	15.4	47.8	42.9	41.7	27	26.7	27

## Sheet: SH CD14 ECAR
Time (min)	Sex	1	8	15	21	28	34	41	48	54	61	67	74	81	87	94	100	107	114
DENIM_BHC_065	F	83.7	80	77	78.6	77.1	75.9	74.7	73.9	73.1	86	86.1	86.8	112.7	110.7	109.9	104	102.7	103.4
DENIM_BHC_053	M	96.6	94.2	92.5	91.6	90.2	89.4	88.3	87.7	87.4	100.6	99.3	99	116.2	112.6	108.7	99.2	95	93.2
DENIM_BHC_028	F	163.4	164	161.4	162.7	161.1	160.8	159.9	158.7	157.9	170	162.1	159.8	188.6	173.4	166.9	173.6	164	161
DENIM_BHC_027	M	130.1	128.1	121.9	120.4	117.7	116.1	114.7	113.1	112.1	126.8	125.3	124.9	156.5	149.8	146.3	133.2	131	130.7
DENIM_BHC_038	M	125.2	123	117.2	114.3	110.7	108.6	105.9	104.2	102.5	120.1	118.6	119.6	155.9	148.9	145.7	134.4	131.8	131.7
DENIM_BHC_026	F	54	48.7	45.8	46.2	44.1	42.9	41.7	40.4	39.4	46.6	45.7	45.2	57	54.5	53.3	52.5	50.4	49.7
DENIM_BHC_046	F	82.3	74.6	67.9	66.4	62.9	60.9	58.8	57.4	56.3	67.7	66.9	67.7	94.7	91.8	92.3	86.9	85.8	86.2
DENIM_BHC_077	M	121.5	116.3	110.1	108.2	105.6	104.8	103.3	102.3	101.7	118.2	114.8	115	150.1	142.3	139.2	129.5	123.7	122.5
DENIM_BHC_024	F	99.1	90.8	85	83.7	82.4	81.8	79.8	77.2	75.2	93.9	94.7	95.8	128.9	128.1	126.9	114.3	113.2	112.6
DENIM_BHC_045	F	80.5	73.9	68.1	65.4	63.6	61.8	60	58.3	57.1	70	69.9	70.9	98.4	97.2	97	90.1	88.1	87.5
DENIM_BHC_022	F	66.5	61.4	57.2	59.3	57.7	56.8	55.7	55	54.4	66.9	66.4	66.3	90.4	88	86.8	81.2	79.1	78.4
DENIM_BHC_050	M	78.1	69	59	53.9	50.6	47.6	45.1	43	41	52.6	51.8	51.7	71.8	71.2	72.1	68	68.5	69.1
DENIM_BHC_096	F	116.9	111.2	106.1	108.7	105.6	104.4	102.7	102.7	102.9	113.5	111.5	113.2	135.4	132.3	129.5	96.5	95.9	97.5
DENIM_BHC_97	M	147.9	141.6	131.1	127.3	119.9	115	110.6	107.9	106.6	140	137.3	139	203	189.1	184.2	171.5	168.6	169.6
DENIM_BHC_030	F	55.7	47.2	42.6	44	42.7	42.2	41	39.3	38.4	49.9	49.2	49.7	69.7	67.6	66.6	68.6	66.8	66.3
DENIM_BHC_033	F	50.3	48	43.8	43.6	41.3	39.3	37.4	35.8	34.5	42.6	42.3	43.2	56.4	54.9	54.5	53.3	53	52.9
DENIM_BHC_003	F	125.9	127.7	121.7	119.1	114.5	110.1	106.3	103.3	100.4	115.8	115.1	116	164.1	151.7	149	140.9	138.6	141.3
DENIM_BHC_034	F	69.4	69.2	63.3	58.5	56.4	55.2	53.9	52.9	51.4	63	62.5	62.7	84.6	83	82.3	73.7	73.5	73.4
DENIM_BHC_071	F	126.6	150.4	147.2	147.6	138.4	141.8	144.4	143.3	141.3	155.9	130.6	120.5	125.4	100.3	90.9	117.1	105.3	100.8
DENIM_BHC_106	F	121.2	119.9	113.1	110	104.8	101.2	98.1	95.9	94.5	114.6	113.3	114.3	154.2	142.7	139	133	128.1	127.6
DENIM_BHC_093	F	91.7	91.6	83.9	82.1	80.3	78.5	76.2	74	72.1	89.1	92.1	94.8	131.8	128.6	127.5	117	116	116.5
DENIM_BHC_070	M	120.3	139.3	134	133.4	128.3	128.2	128.2	127.7	127.2	147.4	142.3	141	187.5	158.9	148.6	151.4	142.8	141.1
DENIM_BHC_119	F	133.4	147.3	141.9	141.8	138.6	135.6	134	131.7	128	151.1	150.8	152	196.3	180.5	175.3	176.7	171.1	173.7
DENIM_BHC_120	F	138.9	142.1	139	137.7	135.8	134.3	132.4	130.8	129.5	139	139.7	140.1	162.5	157.1	153.4	143.9	141.3	140.2
DENIM_BHC_029	F	98.7	98.2	93.8	92	90.3	88.8	87.6	86.2	85.3	93.5	92.3	91.8	116.8	113	111.1	96.3	93.1	90.4
DENIM_BHC_036	F	106.5	103.7	100.9	98.8	96.9	96.2	94.6	93.3	91.9	108.3	109.9	111.4	150.6	141.8	139	123.7	120.6	119.7
DENIM_BHC_044	F	81.1	82.7	79.7	73.9	73.4	73.7	73.5	73.5	73.1	88.7	90.6	92.1	119.6	119.7	121.7	110.7	111.5	113
DENIM_BHC_004	F	122.2	143.3	139.7	140.4	137.1	134.2	132	129.5	126.7	157	153.1	151.8	195.8	176.7	169.5	163.1	161.2	161.5
DENIM_BMDD_017	F	110	105.5	102.8	102.2	100.9	100	99.7	99.1	98.5	107.2	104.8	105.3	126.8	122.2	117.9	112.1	108.1	107.7
DENIM_BMDD_026	M	97.9	92.9	89.6	88.3	87	85.7	84.4	83.6	82.7	94	92.2	92.6	114.8	111.5	108.4	95.9	92.8	92.5
DENIM_BMDD_030	F	133	125	119.3	120.4	117.4	115.9	114.2	112.7	111.8	123.1	115.1	113.2	128.6	116.7	110.6	111.8	104.7	102.7
DENIM_BMDD_025	M	106.7	99.9	97	95.9	94.6	93.8	93	92.2	91.4	98.6	95.7	95.1	111.2	108.8	107.2	100.4	97.5	96.9
DENIM_BMDD_013	M	90.2	81.6	76.1	74.9	71.4	69.7	67.9	66.6	65.8	74.3	73.1	73.7	101.1	98.2	96.9	85.4	84.4	85.1
DENIM_BMDD_012	F	78.7	72	69.9	70	68.8	67.6	65.9	64.7	63	73.4	73.5	74.3	99.4	97.6	95.9	87.8	86.6	85.6
DENIM_BMDD_028	F	86.9	80.5	76.7	77.3	75.6	74.8	73.5	72.4	71.9	87.2	88.4	90.3	122.6	120	119.3	107.2	105.4	102.8
DENIM_BMDD_031	M	63.5	58.8	56.3	56.2	54.2	53	51.9	51	50	57.4	56.4	56.4	74.8	72.6	72.1	65.1	63.4	63.2
DENIM_BMDD_036	F	68.7	57	51.3	47.9	47.7	47	44.4	42.7	42.1	55	56.2	58.5	87.1	89	90.4	80.9	82.6	82
DENIM_BMDD_023	F	108	99.2	94.9	92.5	89.8	87.1	84.9	83.5	82.3	97.6	99.5	102	136.4	133.4	131.6	119.4	117.8	117.7
DENIM_BMDD_029	F	38	34.5	33.3	33.3	32.6	32.1	31.6	31.1	30.6	35.7	35.1	35.6	50.5	49.3	49.6	44.7	44.2	44.3
DENIM_BMDD_027	M	49.6	43.6	39.5	38	37.2	36.6	35.5	34.3	32.8	38.2	37.7	37.2	48.6	47.5	46.5	45	44.2	44.3
DENIM_BMDD_035	F	91	84.1	79.7	80.5	78.7	77.4	75.5	74.2	73.2	87.5	89.6	92.3	127.1	125.4	124.1	115.1	113.4	112.1
DENIM_BMDD_034	M	122.6	109	102.7	101.3	99	97.7	95.4	93.8	92.6	112.4	112.7	115.9	168.2	160.6	159.5	145.4	144.3	144.9
DENIM_BMDD_004	F	64.5	55.4	51.1	50.8	49	47.3	45.5	44	42.7	52	51.5	52.5	78.8	76.6	75.5	69	67.7	66.5
DENIM_BMDD_011	F	19.5	16.5	14.8	14.9	14.1	13.8	13.5	13.1	12.8	14.9	14.6	14.5	22.4	21.3	20.8	20	19.5	19.2
DENIM_BMDD_010	F	82.4	75.9	70.8	68.2	66.3	64.4	62.5	60	58.1	70.3	71	72.4	101.1	98.6	99	93	92.5	91.8
DENIM_BMDD_005	F	91.6	85.4	79.9	78.8	76.4	74.5	72.2	69.3	67	79	79.2	79.8	112.1	107.7	105.9	98	97.4	96.6
DENIM_BMDD_006	F	163.9	166.7	160.6	162.2	155.4	152.6	150.6	148.2	146.2	160.7	150	146.7	177.3	155.1	146.3	158.4	150.1	152.2
DENIM_BMDD_020	F	103.2	98.8	94.6	96.6	95.3	93.5	91.3	88.5	86.6	100	100.9	101.6	129.6	127	126.1	125.8	125.4	124.4
DENIM_BMDD_038	F	120.5	114.9	110.1	108.9	106.7	104.7	101.5	98.7	96.4	114.5	114	115	156.3	145.2	141.7	132.2	131.7	133.2
DENIM_BMDD_016	M	161.2	160.4	157.6	156.5	149.5	146.1	143.7	140.4	137.5	149.4	132.8	125.6	152.1	126.9	115.9	134.5	121.9	119.2
DENIM_BMDD_008	F	100.6	93.6	87.7	86.3	85.7	84.7	82.9	80.8	77.1	94.6	96.5	97.8	125.9	122.8	123.1	113.6	114.9	115.2
DENIM_BMDD_032	F	124.8	115.4	108.8	105.2	102.8	101.1	98.4	96.3	94.5	101.5	103.3	105	131.7	128.5	126.8	110.5	109.6	110.2
DENIM_BMDD_002	F	96.1	93.3	85.3	82.5	79.9	78.4	76.1	72.6	69.4	76.7	76.3	74.8	92.9	91.3	90	83.5	83.5	81
DENIM_BMDD_018	F	155.9	154	151.9	149.9	148.8	146.6	144.9	145	145.6	160.3	152.8	147.8	175.3	155.4	147.2	153.6	144.3	143.9
DENIM_BMDD_039	F	105.8	103.5	96.2	90.9	88.5	87	84.7	82.1	79.1	96.6	100.9	104.8	141.7	140.1	141.8	127.7	130.9	131.9
DENIM_BMDD_040	F	91.4	86.3	82.4	82.9	81.3	80.6	79.7	79	78.2	92.5	92.4	93.9	133	126.5	124.4	111.2	109.2	110
